# Supplementary material for: Differing Roles for TCF4 and COL8A2 in Central Corneal Thickness and Fuchs Endothelial Corneal Dystrophy
Source: PLoS One. 2012 Oct 23;7(10):e46742. doi: 10.1371/journal.pone.0046742 (PMC3479099; doi:10.1371/journal.pone.0046742)
Supplement: Table S1 — Results from association tests for FECD case/control status. Minor allele frequencies for FECD cases (MAF_Cases) and controls (MAF_Controls) are included for each SNP. Only SNPs with MAF ≥1% in the combined sample are shown. Odds ratios (OR), 95% confidence intervals (95% CI) and p values are listed for additive and dominant inheritance models and two statistical models: FECD status adjusted for age and sex (FECD ∼ age, sex) and FECD adjusted for age, sex and average CCT (FECD ∼ age, sex, avg. CCT). (XLS) [file pone.0046742.s002.xls]

## Sheet: FECD_Binary_CI
								FECD ~ age, sex						FECD ~ age, sex, avg. CCT
								Additive Model			Dominant Model			Additive Model			Dominant Model
Chrom	SNP	Position	Gene	Minor_Allele	Other_Allele	MAF_Cases	MAF_Controls	OR	95%_CI	p_value	OR	95%_CI	p_value	OR	95%_CI	p_value	OR	95%_CI	p_value
1	rs491603	36532316	COL8A2	T	C	0.16819	0.166812	0.9	(0.65, 1.26)	0.54925	0.93	(0.63, 1.35)	0.693192	1.05	(0.71, 1.56)	0.804384	1.11	(0.70, 1.78)	0.648723
1	rs538638	36534644		G	T	0.087196	0.096183	0.84	(0.55, 1.29)	0.427495	0.89	(0.55, 1.43)	0.627659	1.12	(0.67, 1.87)	0.674615	1.21	(0.67, 2.18)	0.520433
1	rs3754076	36549157		A	G	0.087688	0.09205	0.9	(0.59, 1.36)	0.615334	0.97	(0.60, 1.58)	0.898642	1.26	(0.77, 2.07)	0.353926	1.35	(0.75, 2.43)	0.309804
1	rs3767703	36555758		T	C	0.076452	0.064815	1.05	(0.65, 1.70)	0.837788	1.02	(0.61, 1.69)	0.953182	1.1	(0.58, 2.08)	0.778161	1.11	(0.57, 2.16)	0.752103
1	rs3738360	36563158		C	A	0.084843	0.083519	0.97	(0.63, 1.49)	0.879482	1.03	(0.63, 1.69)	0.915222	1.24	(0.76, 2.03)	0.388307	1.33	(0.74, 2.38)	0.344937
1	rs274754	36565617		G	A	0.207604	0.20853	0.92	(0.68, 1.25)	0.59662	0.91	(0.64, 1.31)	0.627122	1.01	(0.70, 1.46)	0.970091	1.01	(0.65, 1.58)	0.965617
1	rs4652900	36565999		A	G	0.192535	0.196913	0.9	(0.66, 1.23)	0.510288	0.89	(0.62, 1.29)	0.552137	1.02	(0.69, 1.51)	0.921085	1.03	(0.66, 1.60)	0.905183
1	rs7550047	36567343		G	A	0.08335	0.082533	0.89	(0.56, 1.41)	0.62651	0.9	(0.55, 1.45)	0.657641	0.89	(0.49, 1.60)	0.690313	0.93	(0.50, 1.73)	0.808505
1	rs7553155	36568236		A	T	0.097476	0.11645	0.77	(0.53, 1.14)	0.193863	0.72	(0.46, 1.13)	0.156203	0.85	(0.52, 1.39)	0.528595	0.86	(0.50, 1.46)	0.57303
1	rs96067	36571920		G	A	0.190189	0.187984	0.93	(0.67, 1.29)	0.670979	0.92	(0.64, 1.33)	0.674435	1.02	(0.68, 1.53)	0.9089	1.05	(0.67, 1.64)	0.831399
1	rs12074848	36585077		C	T	0.306558	0.295144	1.02	(0.77, 1.35)	0.904879	1.07	(0.76, 1.52)	0.690793	1.04	(0.74, 1.46)	0.821175	1.07	(0.69, 1.66)	0.752823
1	rs11263857	36588402		A	G	0.106362	0.088254	1.21	(0.80, 1.83)	0.36788	1.17	(0.75, 1.82)	0.484324	1.3	(0.78, 2.18)	0.319067	1.29	(0.78, 2.14)	0.316284
1	rs11263858	36588952		G	C	0.2311	0.231109	0.99	(0.74, 1.33)	0.947486	1	(0.71, 1.41)	0.990959	1.06	(0.75, 1.51)	0.732919	1.14	(0.77, 1.70)	0.520765
1	rs12123086	36591612		A	G	0.121558	0.114766	1.04	(0.71, 1.51)	0.838753	1.01	(0.67, 1.51)	0.96844	1.21	(0.77, 1.90)	0.417429	1.25	(0.78, 2.00)	0.350135
1	rs7542594	36593856		A	G	0.239322	0.248641	0.92	(0.70, 1.21)	0.556061	0.93	(0.66, 1.29)	0.650903	1.1	(0.79, 1.53)	0.566478	1.16	(0.79, 1.71)	0.452034
4	rs9790621	111530168	PITX2	A	G	0.180945	0.170827	1.09	(0.76, 1.56)	0.641649	1.32	(0.89, 1.95)	0.168085	1.23	(0.82, 1.83)	0.321776	1.47	(0.93, 2.33)	0.100146
4	rs4834295	111535206		T	G	0.223576	0.235911	0.9	(0.67, 1.21)	0.468689	0.92	(0.64, 1.32)	0.653364	0.87	(0.61, 1.25)	0.458095	0.91	(0.59, 1.42)	0.685459
4	rs10024173	111538121		G	A	0.165818	0.149715	1.14	(0.78, 1.65)	0.498108	1.34	(0.90, 2.00)	0.147237	1.2	(0.80, 1.80)	0.379291	1.41	(0.88, 2.23)	0.149787
4	rs3796902	111540468		A	G	0.16619	0.159147	1.09	(0.72, 1.66)	0.672829	1.26	(0.81, 1.97)	0.303756	1.2	(0.76, 1.91)	0.435912	1.37	(0.81, 2.32)	0.247014
4	rs2595110	111545323		C	T	0.328798	0.372163	0.83	(0.63, 1.09)	0.181734	0.87	(0.61, 1.24)	0.444582	0.95	(0.68, 1.32)	0.745976	1.11	(0.72, 1.73)	0.634096
4	rs1947187	111545497		T	C	0.166259	0.165332	1.02	(0.71, 1.47)	0.905728	1.26	(0.85, 1.87)	0.251429	1.16	(0.78, 1.72)	0.471043	1.34	(0.85, 2.13)	0.20618
4	rs17041972	111546755		A	G	0.182428	0.15581	1.12	(0.79, 1.60)	0.513292	1.21	(0.82, 1.78)	0.338099	1.25	(0.82, 1.91)	0.303103	1.43	(0.89, 2.31)	0.143954
4	rs7668322	111548596		G	T	0.123536	0.1051	1.16	(0.76, 1.78)	0.493878	1.33	(0.84, 2.10)	0.223648	1.35	(0.83, 2.19)	0.219941	1.5	(0.88, 2.54)	0.13712
4	rs976568	111550721		G	T	0.343478	0.362326	0.88	(0.69, 1.13)	0.315603	0.76	(0.54, 1.08)	0.13128	0.88	(0.65, 1.19)	0.403342	0.8	(0.53, 1.21)	0.28787
4	rs994978	111552398		T	C	0.297525	0.300104	0.95	(0.72, 1.25)	0.703718	0.9	(0.63, 1.28)	0.566363	1	(0.71, 1.41)	0.991315	0.95	(0.61, 1.47)	0.81673
4	rs2723321	111554999		A	G	0.295871	0.301287	0.95	(0.72, 1.25)	0.729278	0.9	(0.64, 1.29)	0.576427	1.04	(0.74, 1.45)	0.832776	0.99	(0.65, 1.53)	0.976233
4	rs2739200	111558411		C	G	0.292415	0.299249	0.95	(0.72, 1.25)	0.718045	0.9	(0.64, 1.28)	0.571285	1.04	(0.74, 1.46)	0.814557	1	(0.65, 1.54)	0.994332
4	rs62338989	111558994		A	G	0.254564	0.240725	1.11	(0.84, 1.48)	0.457669	1.04	(0.73, 1.49)	0.809307	1.15	(0.81, 1.64)	0.435992	1	(0.64, 1.56)	0.985731
4	rs17554590	111562902		G	C	0.030833	0.015098	2.12	(0.87, 5.18)	0.100154	2.12	(0.91, 4.91)	0.0806943	2.7	(0.93, 7.79)	0.0671292	2.7	(1.11, 6.57)	0.027988
4	rs2595098	111563482		T	A	0.053926	0.075685	0.71	(0.43, 1.19)	0.192453	0.78	(0.45, 1.33)	0.357711	0.95	(0.51, 1.78)	0.875698	1.1	(0.55, 2.20)	0.785446
4	rs2197815	111566877		T	G	0.057552	0.048453	1.28	(0.74, 2.20)	0.381669	1.26	(0.69, 2.32)	0.450194	1.85	(0.88, 3.89)	0.105609	1.85	(0.88, 3.89)	0.105609
4	rs1448818	111570223		C	A	0.230848	0.248454	0.88	(0.66, 1.17)	0.374302	0.86	(0.61, 1.22)	0.405101	0.89	(0.63, 1.25)	0.491729	0.89	(0.58, 1.36)	0.596835
4	rs1982360	111571042		T	C	0.299944	0.303192	0.95	(0.72, 1.25)	0.720073	0.91	(0.64, 1.29)	0.596424	1.05	(0.75, 1.47)	0.788633	1	(0.65, 1.55)	0.987352
9	rs1409832	137428425	COL5A1	G	T	0.26868	0.269591	0.96	(0.72, 1.27)	0.771295	0.94	(0.66, 1.33)	0.714519	1.05	(0.75, 1.47)	0.795633	1.12	(0.73, 1.70)	0.601783
9	rs4842044	137431904		T	C	0.326323	0.303094	1.14	(0.88, 1.48)	0.307613	1.05	(0.74, 1.48)	0.785654	1.06	(0.77, 1.46)	0.728757	0.99	(0.65, 1.50)	0.95589
9	rs1536478	137432248		T	C	0.324215	0.297496	1.15	(0.88, 1.48)	0.302355	1.06	(0.75, 1.49)	0.757657	1.07	(0.77, 1.47)	0.685454	1.01	(0.66, 1.53)	0.969856
9	rs7044529	137568051		T	C	0.145512	0.159551	0.92	(0.65, 1.30)	0.651075	0.93	(0.63, 1.36)	0.699577	1.12	(0.73, 1.70)	0.610573	1.11	(0.68, 1.80)	0.671651
10	rs3758455	31615249	ZEB1	T	C	0.044806	0.059961	0.88	(0.51, 1.50)	0.630861	0.95	(0.52, 1.76)	0.880074	0.9	(0.49, 1.65)	0.727412	0.9	(0.44, 1.84)	0.7738
10	rs6481745	31632661		G	A	0.044669	0.0632	0.83	(0.49, 1.39)	0.472311	0.88	(0.49, 1.60)	0.673716	0.81	(0.44, 1.49)	0.499823	0.79	(0.39, 1.59)	0.514854
10	rs9299657	31634713		A	G	0.244994	0.21682	1.2	(0.88, 1.64)	0.256214	1.26	(0.88, 1.81)	0.209196	0.99	(0.69, 1.42)	0.95955	1.05	(0.68, 1.61)	0.837094
10	rs7091882	31649119		C	A	0.044669	0.060365	0.86	(0.50, 1.45)	0.564763	0.92	(0.50, 1.69)	0.791333	0.85	(0.46, 1.56)	0.599073	0.84	(0.41, 1.71)	0.626618
10	rs2839657	31655768		T	C	0.453696	0.443987	1.02	(0.79, 1.31)	0.909175	1.16	(0.80, 1.67)	0.444233	1.06	(0.79, 1.42)	0.697648	1.14	(0.74, 1.76)	0.559424
10	rs2839659	31669794		T	C	0.412729	0.389011	1.05	(0.81, 1.35)	0.730389	1.07	(0.76, 1.53)	0.689278	1.1	(0.82, 1.48)	0.537106	1.09	(0.72, 1.64)	0.677925
10	rs161279	31684697		C	G	0.044791	0.060671	0.86	(0.51, 1.46)	0.568654	0.92	(0.50, 1.69)	0.795627	0.85	(0.46, 1.56)	0.603971	0.84	(0.41, 1.71)	0.631508
10	rs184394	31728496		C	T	0.044771	0.060979	0.86	(0.51, 1.46)	0.572123	0.92	(0.50, 1.69)	0.798576	0.84	(0.46, 1.55)	0.584604	0.83	(0.41, 1.70)	0.611302
10	rs223531	31740091		T	C	0.036328	0.044046	0.91	(0.51, 1.62)	0.749355	0.97	(0.50, 1.87)	0.923722	0.72	(0.38, 1.38)	0.329168	0.68	(0.32, 1.43)	0.305787
10	rs12217563	31741273		C	T	0.268289	0.246419	1.15	(0.86, 1.53)	0.354602	1.15	(0.81, 1.64)	0.428474	0.99	(0.70, 1.41)	0.960513	1	(0.65, 1.54)	0.985416
10	rs7894637	31747816		C	T	0.043411	0.061291	0.84	(0.49, 1.42)	0.508055	0.9	(0.49, 1.65)	0.723417	0.83	(0.45, 1.53)	0.551691	0.81	(0.40, 1.67)	0.575291
10	rs161231	31755920		T	C	0.038888	0.055895	0.79	(0.45, 1.37)	0.39971	0.8	(0.43, 1.50)	0.491133	0.7	(0.38, 1.31)	0.264022	0.66	(0.32, 1.33)	0.242475
10	rs696206	31776522		G	A	0.042238	0.059993	0.76	(0.43, 1.36)	0.358906	0.78	(0.41, 1.49)	0.456002	1.18	(0.58, 2.40)	0.648148	1.21	(0.55, 2.66)	0.644622
10	rs1761379	31783338		T	C	0.038813	0.056145	0.78	(0.45, 1.36)	0.378267	0.79	(0.42, 1.48)	0.465018	0.7	(0.37, 1.30)	0.257057	0.65	(0.32, 1.32)	0.233839
10	rs220059	31789715		C	T	0.03476	0.050834	0.73	(0.41, 1.31)	0.29247	0.76	(0.40, 1.46)	0.415006	0.63	(0.33, 1.23)	0.175117	0.6	(0.29, 1.25)	0.171883
10	rs2839664	31791501		G	A	0.174143	0.184174	0.95	(0.70, 1.31)	0.773061	1	(0.69, 1.46)	0.991753	0.91	(0.63, 1.33)	0.637984	0.94	(0.61, 1.45)	0.779965
10	rs1618092	31795212		C	T	0.468044	0.450401	1.04	(0.81, 1.34)	0.773388	1.21	(0.83, 1.75)	0.324608	1.06	(0.79, 1.42)	0.680046	1.19	(0.77, 1.84)	0.440601
10	rs2839666	31802782		C	T	0.145607	0.129914	1.23	(0.84, 1.81)	0.29137	1.29	(0.85, 1.94)	0.229763	1.09	(0.72, 1.65)	0.678659	1.1	(0.69, 1.76)	0.683634
10	rs220060	31803516		G	A	0.034684	0.050322	0.77	(0.44, 1.36)	0.36727	0.78	(0.41, 1.49)	0.454036	0.67	(0.35, 1.28)	0.230546	0.62	(0.30, 1.29)	0.19863
10	rs172683	31806009		C	T	0.034777	0.050577	0.77	(0.44, 1.36)	0.370295	0.78	(0.41, 1.50)	0.457292	0.68	(0.35, 1.29)	0.232091	0.62	(0.30, 1.29)	0.200038
10	rs11008516	31819360		G	T	0.140429	0.108287	1.27	(0.88, 1.84)	0.198181	1.25	(0.81, 1.93)	0.305208	1.23	(0.80, 1.88)	0.342	1.2	(0.73, 1.99)	0.476622
10	rs12781751	31872826		C	T	0.443771	0.440585	1.08	(0.83, 1.39)	0.575762	1.11	(0.76, 1.61)	0.601879	1.01	(0.75, 1.37)	0.947263	1.12	(0.72, 1.76)	0.60663
10	rs10763867	31874969		A	G	0.342941	0.364215	0.93	(0.73, 1.20)	0.594233	0.87	(0.61, 1.24)	0.441592	0.89	(0.66, 1.19)	0.428165	0.86	(0.56, 1.32)	0.490748
10	rs4747753	31877420		T	C	0.333541	0.349739	0.94	(0.73, 1.22)	0.659707	0.87	(0.61, 1.25)	0.459662	0.9	(0.67, 1.23)	0.513841	0.89	(0.58, 1.36)	0.581817
10	rs7092560	31885224		G	C	0.270602	0.293148	0.91	(0.69, 1.20)	0.503251	0.83	(0.58, 1.18)	0.294467	0.82	(0.59, 1.14)	0.247786	0.74	(0.49, 1.13)	0.161215
13	rs1034200	23228691	AVGR8	T	G	0.259727	0.302392	0.82	(0.62, 1.07)	0.144753	0.81	(0.57, 1.15)	0.239422	0.66	(0.47, 0.92)	0.0146468	0.64	(0.42, 0.97)	0.0350941
13	rs2755237	41109429	FOXO1	C	A	0.15486	0.149422	1.07	(0.75, 1.52)	0.715831	1.03	(0.70, 1.51)	0.897919	1.38	(0.90, 2.12)	0.139681	1.35	(0.85, 2.16)	0.205671
14	rs768787	33046471	AKAP6	T	G	0.352966	0.359901	0.99	(0.76, 1.27)	0.916299	0.92	(0.64, 1.32)	0.660748	0.99	(0.71, 1.37)	0.955016	0.97	(0.63, 1.48)	0.87421
15	rs6496932	85825567	AKAP13	A	C	0.184216	0.208264	0.82	(0.60, 1.12)	0.209393	0.74	(0.51, 1.08)	0.117863	0.92	(0.60, 1.42)	0.710986	0.85	(0.53, 1.36)	0.502706
16	rs12447690	88298124	ZNF469	C	T	0.337886	0.370708	0.97	(0.76, 1.25)	0.829647	1.09	(0.77, 1.53)	0.632291	1.13	(0.82, 1.56)	0.443849	1.28	(0.83, 1.98)	0.258168
16	rs9938149	88331640		C	A	0.367248	0.393065	0.97	(0.76, 1.25)	0.831673	1.11	(0.78, 1.58)	0.568434	1.12	(0.82, 1.54)	0.475494	1.4	(0.90, 2.17)	0.13811
16	rs9925231	88338107		T	C	0.358744	0.391754	0.96	(0.74, 1.23)	0.72452	1.22	(0.86, 1.75)	0.264834	1.09	(0.81, 1.48)	0.563667	1.58	(1.02, 2.47)	0.0414219
16	rs7204132	88344517		T	G	0.32942	0.352355	0.98	(0.76, 1.26)	0.855899	1.21	(0.86, 1.71)	0.277776	1.01	(0.74, 1.38)	0.946569	1.3	(0.84, 1.99)	0.236703
16	rs9927272	88346709		G	A	0.392583	0.426384	0.97	(0.76, 1.25)	0.829056	1	(0.69, 1.44)	0.996266	1.11	(0.82, 1.50)	0.499301	1.2	(0.77, 1.88)	0.422869
18	rs613872	53210302	TCF4	G	T	0.477091	0.191348	6.01	(4.07, 8.87)	1.96e-19	8.34	(5.55, 12.52)	1.64e-24	4.84	(3.18, 7.37)	1.95e-13	6.77	(4.27, 10.73)	4.44e-16
20	rs4815576	3199446	SLC4A11	G	C	0.415394	0.428412	0.97	(0.75, 1.26)	0.829387	0.92	(0.63, 1.33)	0.64541	0.95	(0.69, 1.30)	0.726871	0.87	(0.55, 1.36)	0.538339
20	rs2422862	3199703		G	A	0.169677	0.161899	1.08	(0.77, 1.51)	0.668016	1.09	(0.75, 1.59)	0.656959	1.03	(0.69, 1.54)	0.867919	1.06	(0.68, 1.65)	0.789029
20	rs6037506	3199769		T	C	0.410645	0.437328	0.92	(0.72, 1.18)	0.521814	0.78	(0.54, 1.13)	0.194305	0.84	(0.62, 1.15)	0.279813	0.77	(0.49, 1.20)	0.242432
20	rs2422863	3201966		C	T	0.149104	0.156605	0.95	(0.67, 1.35)	0.779892	0.93	(0.63, 1.37)	0.710327	0.86	(0.57, 1.31)	0.490724	0.86	(0.54, 1.36)	0.522357
20	rs6139034	3202069		T	C	0.238232	0.240916	0.95	(0.70, 1.28)	0.722846	1.03	(0.73, 1.47)	0.852231	1.04	(0.73, 1.48)	0.817484	1.13	(0.74, 1.71)	0.570881
20	rs6139035	3202129		C	T	0.305319	0.298287	1.01	(0.77, 1.33)	0.942856	1.06	(0.75, 1.51)	0.730879	1.13	(0.81, 1.58)	0.455748	1.22	(0.80, 1.86)	0.362351
20	rs13830	3204231		A	G	0.070076	0.074517	0.91	(0.55, 1.50)	0.708916	0.92	(0.56, 1.53)	0.756809	0.82	(0.42, 1.58)	0.543708	0.84	(0.46, 1.54)	0.573923
20	rs6051655	3206068		A	G	0.21519	0.194111	1.1	(0.83, 1.47)	0.50586	1.22	(0.86, 1.73)	0.262484	1.17	(0.83, 1.64)	0.37587	1.29	(0.85, 1.95)	0.232045
20	rs3810560	3207819		C	T	0.435989	0.410135	1.11	(0.87, 1.42)	0.402197	1.08	(0.75, 1.56)	0.688897	1.23	(0.91, 1.67)	0.174003	1.25	(0.81, 1.94)	0.316376
20	rs2281575	3209371		A	G	0.429085	0.409332	1.1	(0.87, 1.41)	0.425988	1.25	(0.87, 1.80)	0.233445	1.19	(0.89, 1.59)	0.238139	1.48	(0.95, 2.30)	0.085545
20	rs6139039	3210692		A	G	0.442248	0.45449	0.94	(0.74, 1.21)	0.639018	0.84	(0.57, 1.23)	0.37376	0.92	(0.68, 1.24)	0.572958	0.89	(0.56, 1.40)	0.605349
20	rs6084312	3211235		T	C	0.110574	0.105595	0.98	(0.67, 1.43)	0.913969	0.99	(0.65, 1.52)	0.971538	0.9	(0.56, 1.44)	0.666976	0.88	(0.52, 1.49)	0.643908
20	rs2144771	3214020		G	T	0.46119	0.487724	0.88	(0.68, 1.13)	0.318313	0.92	(0.62, 1.36)	0.676321	0.82	(0.61, 1.11)	0.196031	0.97	(0.61, 1.54)	0.889852
20	rs3803955	3214126		T	C	0.244467	0.219859	1.14	(0.85, 1.52)	0.371621	1.31	(0.93, 1.85)	0.123528	1.29	(0.93, 1.80)	0.131024	1.53	(1.01, 2.31)	0.0459821
20	rs3803956	3214581		A	G	0.183134	0.184232	0.99	(0.72, 1.35)	0.927029	0.98	(0.67, 1.41)	0.895178	1.07	(0.75, 1.54)	0.707232	1.02	(0.65, 1.59)	0.937104
20	rs3827075	3214819		G	T	0.397146	0.394661	1	(0.78, 1.28)	0.988062	0.96	(0.67, 1.40)	0.845858	0.93	(0.69, 1.25)	0.624422	0.97	(0.62, 1.50)	0.875217
20	rs6051669	3216203		T	C	0.416126	0.405963	1.03	(0.82, 1.31)	0.787694	1.09	(0.78, 1.53)	0.611208	1.06	(0.80, 1.39)	0.696699	1.11	(0.75, 1.63)	0.615286
